# Supplementary material for: Combination of Histone Deacetylase Inhibitor Panobinostat (LBH589) with β-Catenin Inhibitor Tegavivint (BC2059) Exerts Significant Anti-Myeloma Activity Both In Vitro and In Vivo
Source: Cancers (Basel). 2022 Feb 8;14(3):840. doi: 10.3390/cancers14030840 (PMC8834319; doi:10.3390/cancers14030840)
Supplement: Supplementary file 1 [file cancers-14-00840-s001.zip]

Archive with 1 entries (1 files):
- cancers-1572119-supplementary.pdf
